# Supplementary material for: Dyadic Coping and Communication as Predictors of 10-Year Relationship Satisfaction Subgroup Trajectories in Stable Romantic Couples
Source: Behav Sci (Basel). 2025 Oct 5;15(10):1361. doi: 10.3390/bs15101361 (PMC12561850; doi:10.3390/bs15101361)
Supplement: Supplementary file 1 [file behavsci-15-01361-s001.zip]

Archive with 1 entries (1 files):
- behavsci-3789979-supplementary.pdf
